# Supplementary material for: Healthcare and Cancer Treatment Costs of Breast Screening Outcomes among Higher than Average Risk Women
Source: Curr Oncol. 2023 Sep 18;30(9):8550–62. doi: 10.3390/curroncol30090620 (PMC10529052; doi:10.3390/curroncol30090620)
Supplement: Supplementary file 1 [file curroncol-30-00620-s001.zip]

Archive with 1 entries (1 files):
- curroncol-2562614-supplementary.pdf
